# Supplementary material for: A School-Based Intervention Program to Reduce Weight Stigma in Adolescents
Source: Children (Basel). 2025 Sep 10;12(9):1208. doi: 10.3390/children12091208 (PMC12468586; doi:10.3390/children12091208)
Supplement: Supplementary file 1 [file children-12-01208-s001.zip]

Archive with 1 entries (1 files):
- children-3790649-supplementary.pdf
